# Supplementary material for: Applying the RE-AIM framework in a process evaluation of the introduction of the Non-Pneumatic Anti-Shock Garment in a rural district of Zimbabwe
Source: PLoS One. 2021 May 20;16(5):e0251908. doi: 10.1371/journal.pone.0251908 (PMC8136624; doi:10.1371/journal.pone.0251908)
Supplement: S1 Data — (XLSX) [file pone.0251908.s002.xlsx]

## Sheet: NASG uses and outcomes
NASG USES IN STUDY PERIOD
	NASG USE	INDICATION/CAUSE SHOCK	LEVEL ORIGINATED	LEVEL NASG APPLIED	REFERRAL	EAO Y/N	RECOVERY Y/N	DATE	COMMENTS/TRANSPORT CONCERNS NOTED
	1	PPH Retained Placenta	District Hospital	District Hospital	No	N	Y	2019-01-16
	2	PAH Retained Products of Conception	Distrcit Hospital	Distrcit Hospital	No	N	Y	2019-01-16
	3	APH-suspected placental abruption	Primary Care	District Hospital	Yes Primary to District to Provincial	N	Y	2019-01-26	15:40 pt to theatre--no blood; 16:45 difficulty securing ambulance was out on another call and no fuel available for it; NASG applied 17:50; Relatives secured private transport 21:00
	4	PPH Uterine Atony	Primary Care	Primary Care	Yes to Distrcit Hospital, stabilized then to Provincial level for transfusion	N	Y	2019-02-06	Applied at 9 arrived at District Hospital 11:55; transfusion complete by 10PM
	5	PPH Uterine Atony	Provincial Hospital	Provincial Hospital	No	N	Y	2019-02-11
	6	PPH Retained Placenta	Primary Care	Primary Care	Yes to Distrcit Hospital, then to Provincial l			2019-02-12
	7	APH	Primary Care	Distrcit Hospital	Yes District to Provincial	N	Y	2019-02-19	Transport not available; relatives secured private transport
	8	PPH Retained Placenta	District Hospital	District Hospital	No	N	Y	2019-03-06
	9	PPH Retained Placenta	Rural Hospital	Rural Hospital	Yes District to Provincial	N	Y	2019-03-25
	10	PPH Retained Placenta	Primary Care	Primary Care	Yes Primary to District	N	Y	2019-03-28

## Sheet: Case of OH Study Period
CASES OF OBSTETRIC HEMORRHAGE WITH OR WITHOUT SHOCK
	Date	Facility	NASG	Shock
1	2019-03-16	CCH	No	No
2	2019-03-06	CCH	Yes	Yes
3	2019-01-16	CCH	Yes	Yes
4	2019-01-16	CCH	Yes	Yes
5	2019-02-28	CCH	No	No
6	2019-03-14	CCH	No	No
7	2019-03-16	CCH	No	No
8	2019-03-26	Chinhere	No	No
9	2019-03-12	Chundu	No	No
10	2019-03-08	Deve	No	No
11	2019-03-19	HRH	No	No
12	2019-03-25	HRH	Yes	Yes
13	2019-03-18	Kapfunde	No	No
14	2019-02-19	Karuru	No	No
15	2019-01-28	Kazangarare	No	No
16	2019-02-01	Makuti	No	No
17	2019-02-28	Makuti	No	No
18	2019-03-25	Makuti	No	No
19	2019-01-11	Makuti	No	No
20	2019-01-20	Mwami	No	No
21	2019-02-04	Mwami	No	No
22	2019-02-08	Mwami	No	No
23	2019-03-08	Mwami	No	No
24	2019-03-11	Mwami	No	No
25	2019-03-12	Mwami	No	No
26	2019-01-14	Mwami	No	No
27	2019-03-16	Mwami	No	No
28	2019-03-25	Nyama	No	No
29	2019-02-12	Nyamhunga	Yes	Yes
30	2019-03-28	Nyamhunga	Yes	Yes
31	2019-03-23	Tengwe	No	No
32	2019-01-23	Tengwe	No	No
33	2019-01-15	Tengwe	No	No
34	2019-02-07	Tengwe	No	No
35	2019-03-20	Tengwe	No	No
36	2019-01-02	Zvipani	No	No
37	2019-01-05	Zvipani	No	No
38	2019-01-06	Zvipani	No	No
39	2019-01-10	Zvipani	No	No
40	2019-02-05	Zvipani	No	No
41	2019-02-06	Zvipani	No	No
42	2019-02-06	Zvipani	No	No
43	2019-02-09	Zvipani	No	No
44	2019-02-17	Zvipani	No	No
45	2019-02-20	Zvipani	No	No
46	2019-03-05	Zvipani	No	No
47	2019-03-02	Zvipani	No	No
48	2019-03-09	Zvipani	No	No
49	2019-04-08	KDH	No	No
50	2019-03-17	KDH	No	No
51	2019-03-07	KDH	No	No
52	2019-04-03	KDH	No	Yes
53	2019-02-04	KDH	No	No
54	2019-03-13	KDH	No	No
55	2019-02-16	KDH	No	Yes
56	2019-01-14	KDH	No	No
57	2019-02-24	KDH	No	Yes
58	2019-03-06	KDH	No	No
59	2019-03-02	KDH	No	Yes
60	2019-04-09	KDH	No	No
61	2019-02-14	KDH	No	No
62	2019-01-29	KDH	No	No
63	2019-01-25	KDH	No	No
64	2019-01-21	KDH	No	No
65	2019-01-18	KDH	No	No
67	2019-01-17	KDH	No	No
68	2019-01-11	KDH	No	No
69	2019-01-03	KDH	No	No
70	2019-01-01	KDH	No	No
71	2019-01-01	KDH	No	No
72	2019-03-03	KDH	No	No
73	2019-03-16	KDH	No	No
74	2019-03-04	KDH	No	No
75	2019-02-19	KDH	Yes	Yes
76	TBC	KDH	Yes	Yes
77	TBC	CPH	Yes	Yes
78	TBC	CPH	Yes	Yes

## Sheet: Formal Trainings
NASG TRAININGS-FORMAL	NUMBER OF PROVIDER TRAINED IN TRAININGS	CADRES INCLUDED
3	119	Doctors, RGNS, midwives, PCN, laundry staff
Providers receiving On-the-Job Cascaded Trainings-VERIFIED
127

## Sheet: NASG Distribution
NASG DISTRIBUTION
Type of Facility/Level	# NASG Each Facility	Province
Proviincial Hospital	9	Mashonaland West
District Hospital	6	Hurungwe District
District Hospital-Mission	6	Hurungwe District
2 Rural Hospitals	3	Hurungwe District
29 Rural Primary Care sites	3	Hurungwe District
Total NASG	114
